# Supplementary material for: Effects of Different River Crab Eriocheir sinensis Polyculture Practices on Bacterial, Fungal and Protist Communities in Pond Water
Source: Biomolecules. 2024 Dec 30;15(1):31. doi: 10.3390/biom15010031 (PMC11761872; doi:10.3390/biom15010031)
Supplement: Supplementary file 1 [file biomolecules-15-00031-s001.zip]

Archive with 1 entries (1 files):
- biomolecules-3305202-supplementary.pdf
